# Supplementary material for: Physiological and Biochemical Characteristics of Rainbow Trout with Severe, Moderate and Asymptomatic Course of Vibrio anguillarum Infection
Source: Animals (Basel). 2022 Oct 1;12(19):2642. doi: 10.3390/ani12192642 (PMC9559680; doi:10.3390/ani12192642)
Supplement: Supplementary file 1 [file animals-12-02642-s001.zip]

Archive with 3 entries (3 files):
- SupplementaryFigures S1-S3.pdf
- SupplementaryTable S1.xlsx
- SupplementaryTable S2.xlsx
